# Supplementary material for: Association between Depression Severity and Physical Function among Chinese Nursing Home Residents: The Mediating Role of Different Types of Leisure Activities
Source: Int J Environ Res Public Health. 2022 Mar 16;19(6):3543. doi: 10.3390/ijerph19063543 (PMC8955444; doi:10.3390/ijerph19063543)
Supplement: Supplementary file 1 [file ijerph-19-03543-s001.zip]

Archive with 1 entries (1 files):
- ijerph-1614038-supplementary.pdf
